# Supplementary material for: Genome-wide analysis and comparison of the DNA-binding one zinc finger gene family in diploid and tetraploid cotton (Gossypium)
Source: PLoS One. 2020 Jun 29;15(6):e0235317. doi: 10.1371/journal.pone.0235317 (PMC7323982; doi:10.1371/journal.pone.0235317)
Supplement: S1 Table — (XLSX) [file pone.0235317.s001.xlsx]

## Sheet: Sheet1
Gene ID	Group	Species	No. of amino acid	Protein isoelectric point	Protein molecular weight/Da	Subcellular location
GB_A05G1633	C6	G. barbadense	346	7.55	37885.2	nucl
GH_A05G1613	C6	G. hirsutum	346	7.55	37885.2	nucl
Ga05G1714	C6	G. arboreum	346	7.55	37885.2	nucl
GB_D05G1655	C6	G. barbadense	340	6.94	37127.2	nucl
Gorai.009G168300	C6	G. raimondii	340	6.99	37136.2	nucl
GH_D05G1641	C6	G. hirsutum	320	8.42	34812.7	nucl
Ga10G2797	C6	G. arboreum	289	9.09	31488.3	nucl
GB_A10G0280	C6	G. barbadense	289	9.18	31498.3	nucl
GH_A10G0287	C6	G. hirsutum	289	9.09	31538.4	nucl
Gorai.011G029300	C6	G. raimondii	290	9.09	31463.2	nucl
GB_D10G0288	C6	G. barbadense	289	8.98	31469.1	nucl
GH_D10G0299	C6	G. hirsutum	290	9.09	31465.2	nucl
GH_A06G1409	C6	G. hirsutum	281	8.79	30625.5	nucl
GB_A06G1439	C6	G. barbadense	281	8.79	30653.6	nucl
Ga06G1465	C6	G. arboreum	281	8.79	30683.6	nucl
Gorai.010G155200	C6	G. raimondii	295	8.91	32666	nucl
GB_D06G1551	C6	G. barbadense	300	8.62	33112.4	nucl
GH_D06G1499	C6	G. hirsutum	300	8.62	33117.3	nucl
Ga06G1501	C6	G. arboreum	277	8.56	31153.4	nucl
GB_A06G1486	C6	G. barbadense	277	8.72	31098.4	nucl
GH_A06G1443	C6	G. hirsutum	277	8.72	31045.4	nucl
Gorai.010G152100	C6	G. raimondii	277	8.71	31249.8	nucl
GB_D06G1514	C6	G. barbadense	277	8.72	31326.9	nucl
GH_D06G1463	C6	G. hirsutum	277	8.72	31326.9	nucl
GB_D10G0254	C6	G. barbadense	233	9.6	25983.2	chlo
GH_D10G0264	C6	G. hirsutum	233	9.6	25983.2	chlo
Ga10G2835	C6	G. arboreum	233	9.42	25936.2	chlo
GB_A10G0245	C6	G. barbadense	233	9.35	25932.1	chlo
GH_A10G0251	C6	G. hirsutum	233	9.35	25946.2	chlo
GB_A05G1650	C6	G. barbadense	315	9.2	34570.5	nucl
GH_A05G1629	C6	G. hirsutum	315	9.2	34570.5	nucl
Ga05G1732	C6	G. arboreum	315	9.11	34570.5	nucl
GH_D05G1660	C6	G. hirsutum	315	9.11	34605.5	nucl
GB_D05G1676	C6	G. barbadense	315	8.99	34606.5	nucl
Gorai.009G170200	C6	G. raimondii	315	8.99	34592.5	nucl
GB_A02G1743	C6	G. barbadense	310	9.16	33871.5	nucl
GH_A02G1712	C6	G. hirsutum	310	9.26	33885.6	nucl
Ga02G0340	C6	G. arboreum	310	9.26	33797.4	nucl
GB_D03G0343	C6	G. barbadense	310	9.16	33888.5	nucl
GH_D03G0350	C6	G. hirsutum	310	9.16	33914.6	nucl
Gorai.003G036800	C6	G. raimondii	300	9.26	32873.4	nucl
Gorai.008G094000	C6	G. raimondii	336	8.78	36383.4	nucl
GB_D12G0982	C6	G. barbadense	336	8.77	36341.3	nucl
GH_D12G0788	C6	G. hirsutum	336	8.77	36357.3	nucl
GH_A12G1036	C6	G. hirsutum	336	8.89	36336.4	nucl
Ga12G2103	C6	G. arboreum	336	8.89	36408.5	nucl
GB_A12G1025	C6	G. barbadense	336	8.89	36454.5	nucl
GB_A05G1634	C6	G. barbadense	320	9.46	34704.1	nucl
GH_A05G1614	C6	G. hirsutum	320	9.46	34704.1	nucl
Ga05G1715	C6	G. arboreum	320	9.46	34739.1	nucl
Gorai.009G168400	C6	G. raimondii	319	9.46	34645.1	nucl
GB_D05G1656	C6	G. barbadense	319	9.37	34673.1	nucl
GH_D05G1642	C6	G. hirsutum	319	9.37	34673.1	nucl
GB_A10G0279	C6	G. barbadense	255	9.73	28312.5	nucl
GH_A10G0286	C6	G. hirsutum	255	9.73	28312.5	nucl
Ga10G2798	C6	G. arboreum	255	9.66	28279.4	nucl
Gorai.011G029200	C6	G. raimondii	251	9.8	27824	nucl
GB_D10G0287	C6	G. barbadense	254	9.8	28274.5	nucl
GH_D10G0298	C6	G. hirsutum	254	9.8	28303.5	nucl
GB_A05G0978	C5	G. barbadense	311	9.35	33926	nucl
GH_A05G0970	C5	G. hirsutum	311	9.25	33966.9	nucl
Ga05G1019	C5	G. arboreum	311	9.32	33916.8	nucl
Gorai.009G100100	C5	G. raimondii	311	9.44	33826.8	nucl
GB_D05G0954	C5	G. barbadense	313	9.59	34056	nucl
GH_D05G0957	C5	G. hirsutum	313	9.66	34034.9	nucl
Ga08G0049	C5	G. arboreum	319	9.56	34256.1	nucl
GH_A08G0042	C5	G. hirsutum	319	9.56	34256.1	nucl
GB_A08G0037	C5	G. barbadense	319	9.63	34271.1	nucl
Gorai.004G004800	C5	G. raimondii	319	9.56	34162.9	nucl
GB_D08G0042	C5	G. barbadense	319	9.63	34192.9	nucl
GH_D08G0043	C5	G. hirsutum	319	9.45	34193.9	nucl
Ga07G1051	C5	G. arboreum	304	9.43	32611.3	nucl
GB_A07G1057	C5	G. barbadense	316	9.32	33905.7	nucl
GH_A07G1067	C5	G. hirsutum	316	9.33	33861.7	nucl
GB_D07G1057	C5	G. barbadense	317	9.23	33818.5	nucl
GH_D07G1054	C5	G. hirsutum	317	9.23	33818.5	nucl
Gorai.001G109300	C5	G. raimondii	317	9.23	33776.4	nucl
Ga01G2259	C5	G. arboreum	275	9.48	29765.2	nucl
GH_A03G0525	C5	G. hirsutum	275	9.39	29723.1	nucl
GB_A03G0510	C5	G. barbadense	275	9.39	29747.2	nucl
Gorai.003G133200	C5	G. raimondii	277	9.28	29993.4	nucl
GB_D03G1466	C5	G. barbadense	277	9.28	29967.3	nucl
GH_D03G1443	C5	G. hirsutum	277	9.28	29967.3	nucl
Ga04G0736	C5	G. arboreum	321	9.43	34150	nucl
GH_A04G1008	C5	G. hirsutum	321	9.32	34180	nucl
GB_A04G1048	C5	G. barbadense	321	9.43	34125.9	nucl
Gorai.012G103400	C5	G. raimondii	321	9.34	34171.9	nucl
GB_D04G1417	C5	G. barbadense	321	9.32	34145.9	nucl
GH_D04G1340	C5	G. hirsutum	321	9.32	34109.9	nucl
GB_A09G1856	C5	G. barbadense	336	9.26	35614.6	nucl
GH_A09G1735	C5	G. hirsutum	336	9.26	35614.6	nucl
Ga09G1778	C5	G. arboreum	336	9.26	35614.6	nucl
GH_D09G1681	C5	G. hirsutum	336	9.26	35628.6	nucl
GB_D09G1694	C5	G. barbadense	336	9.26	35618.6	nucl
Gorai.006G173700	C5	G. raimondii	336	9.26	35602.6	nucl
Gorai.001G250600	C5	G. raimondii	287	9.92	31229.3	nucl
Ga13G1150	C5	G. arboreum	321	9.3	34357.7	nucl
GB_A13G1173	C5	G. barbadense	321	9.51	34348.6	nucl
GH_A13G1061	C5	G. hirsutum	321	9.36	34373.6	nucl
GB_A13G0209	C5	G. barbadense	277	9.25	30364.2	nucl
GH_A13G0207	C5	G. hirsutum	259	9.25	28409.1	nucl
Ga13G0224	C5	G. arboreum	282	9.1	30953.9	nucl
Gorai.013G022500	C5	G. raimondii	279	9.1	30697.7	nucl
GB_D13G0197	C5	G. barbadense	279	9.1	30753.7	nucl
GH_D13G0203	C5	G. hirsutum	279	9.1	30753.7	nucl
Ga05G3274	C5	G. arboreum	316	9.08	34555.6	nucl
GB_A05G3110	C5	G. barbadense	316	9.08	34583.7	nucl
GH_A05G3065	C5	G. hirsutum	312	9.08	34191.2	nucl
Gorai.009G319300	C5	G. raimondii	322	9.21	35146.3	nucl
GB_D05G3079	C5	G. barbadense	317	9.07	34624.7	nucl
GH_D05G3074	C5	G. hirsutum	317	9.07	34624.7	nucl
Gorai.011G257300	C5	G. raimondii	350	9.02	38235.6	nucl
GB_D10G2515	C5	G. barbadense	336	9.15	36654.9	nucl
GH_D10G2493	C5	G. hirsutum	336	9.23	36655	nucl
GB_A10G2556	C5	G. barbadense	336	9.15	36653.9	nucl
Ga10G0358	C5	G. arboreum	336	9.15	36624.9	nucl
GH_A10G2405	C5	G. hirsutum	336	9.15	36608.8	nucl
GB_D03G1139	C4	G. barbadense	310	6.38	33419.6	nucl
GH_D03G1120	C4	G. hirsutum	310	6.38	33405.6	nucl
Gorai.003G103100	C4	G. raimondii	330	6.38	35771.4	nucl
Ga01G1911	C4	G. arboreum	311	6.7	33709.9	nucl
GB_A03G0852	C4	G. barbadense	311	7.07	33710	nucl
GH_A03G0857	C4	G. hirsutum	300	9.44	32220	nucl
Ga07G0695	C4	G. arboreum	302	5.98	32648.7	nucl
Gorai.001G067000	C4	G. raimondii	316	6.38	34227.5	nucl
GB_A07G0646	C4	G. barbadense	322	6.38	35160.6	nucl
GH_A07G0659	C4	G. hirsutum	315	6.52	34219.6	nucl
Ga11G3725	C4	G. arboreum	311	6.31	34125.4	nucl
GB_A11G0376	C4	G. barbadense	311	5.98	34003.2	nucl
GH_A11G0366	C4	G. hirsutum	311	6.08	34064.3	nucl
Gorai.007G040400	C4	G. raimondii	298	6.59	32459.7	nucl
GB_D11G0385	C4	G. barbadense	301	6.59	32490.5	nucl
GH_D11G0383	C4	G. hirsutum	298	6.59	32319.4	nucl
GB_D09G2588	C4	G. barbadense	265	7.6	28858.1	nucl
Ga09G2778	C4	G. arboreum	299	5.8	33042.4	nucl
GB_A09G2757	C4	G. barbadense	299	6.16	33009.4	nucl
GH_A09G2657	C4	G. hirsutum	299	6.16	32977.4	nucl
GB_A09G1992	C4	G. barbadense	275	6.37	30610.2	nucl
GH_A09G1876	C4	G. hirsutum	275	6.37	30610.2	nucl
Ga09G1864	C4	G. arboreum	275	6.37	30670.3	nucl
Gorai.006G188900	C4	G. raimondii	275	5.96	30675.2	nucl
GB_D09G1839	C4	G. barbadense	316	7.04	35391	chlo
GH_D09G1828	C4	G. hirsutum	266	6.15	29712.1	nucl
GB_A12G3047	C4	G. barbadense	303	6.52	33630.8	nucl
GH_A12G2950	C4	G. hirsutum	303	6.52	33660.8	nucl
Gorai.008G295600	C4	G. raimondii	304	6.52	33787.9	nucl
GB_D12G3056	C4	G. barbadense	304	6.52	33756.9	nucl
GH_D12G2973	C4	G. hirsutum	304	6.52	33756.9	nucl
GH_D07G1251	C4	G. hirsutum	265	6.64	29472.9	nucl
Gorai.001G129500	C4	G. raimondii	324	8.58	36211	nucl
GB_D07G1257	C4	G. barbadense	255	6.99	28309.5	nucl
GB_A07G1257	C4	G. barbadense	266	6.58	29654.1	nucl
Ga07G1262	C4	G. arboreum	265	6.37	29528.9	nucl
GH_A07G1267	C4	G. hirsutum	265	5.96	29506.8	nucl
GB_A05G0771	C4	G. barbadense	263	8.44	29262.4	nucl
GH_A05G0767	C4	G. hirsutum	262	8.44	29175.3	nucl
Ga05G0804	C4	G. arboreum	261	8.44	29104.3	nucl
Gorai.009G079400	C4	G. raimondii	263	8.81	29148.4	nucl
GB_D05G0760	C4	G. barbadense	263	8.82	29131.3	nucl
GH_D05G0765	C4	G. hirsutum	263	8.65	29161.3	nucl
Ga08G0134	C4	G. arboreum	271	6.95	30634.9	nucl
GB_A08G0113	C4	G. barbadense	271	7.54	30569.8	nucl
GH_A08G0117	C4	G. hirsutum	261	7.59	29371.5	nucl
Gorai.004G012700	C4	G. raimondii	272	6.89	30720	nucl
GB_D08G0112	C4	G. barbadense	273	6.89	30744	nucl
GH_D08G0122	C4	G. hirsutum	274	6.89	30845.1	nucl
GH_D05G1362	C3	G. hirsutum	251	8.68	27011.4	nucl
Gorai.009G139800	C3	G. raimondii	251	8.68	27011.4	nucl
GB_D05G1369	C3	G. barbadense	251	8.68	27011.4	nucl
Ga05G1424	C3	G. arboreum	250	8.69	27067.5	nucl
GB_A05G1365	C3	G. barbadense	250	8.48	26955.3	nucl
GH_A05G1357	C3	G. hirsutum	252	9.2	27273.3	golg
Ga10G2433	C3	G. arboreum	252	8.64	27622.4	nucl
GH_A10G0619	C3	G. hirsutum	252	8.64	27622.4	nucl
GB_A10G0625	C3	G. barbadense	252	8.64	27608.4	nucl
Gorai.011G067500	C3	G. raimondii	253	8.14	27586.3	nucl
GB_D10G0653	C3	G. barbadense	253	8.14	27526.2	nucl
GH_D10G0661	C3	G. hirsutum	253	8.14	27553.3	nucl
GB_A03G1436	C3	G. barbadense	243	6.8	24997.7	chlo
GH_A03G1361	C3	G. hirsutum	243	6.8	24997.7	chlo
Ga03G1173	C3	G. arboreum	283	8.4	29692.3	nucl
Gorai.005G105200	C3	G. raimondii	270	8.4	28128.4	nucl
GB_D02G1004	C3	G. barbadense	243	6.8	24995.7	chlo
GH_D02G0953	C3	G. hirsutum	243	6.8	25055.8	nucl
GB_D05G2044	C3	G. barbadense	244	8.09	24991.7	nucl
GH_D05G2026	C3	G. hirsutum	244	8.09	24991.7	nucl
Ga05G2109	C3	G. arboreum	243	8.09	24675.3	nucl
GB_A05G2020	C3	G. barbadense	243	8.09	24675.3	nucl
GH_A05G1991	C3	G. hirsutum	243	8.09	24675.3	nucl
GB_D10G1016	C3	G. barbadense	235	8.8	24444.1	nucl
GH_D10G1025	C3	G. hirsutum	235	8.8	24444.1	nucl
Gorai.011G104000	C3	G. raimondii	235	8.8	24390.1	nucl
GB_A10G0973	C3	G. barbadense	230	8.8	23918.6	nucl
GH_A10G0937	C3	G. hirsutum	230	8.56	23948.6	nucl
Ga10G2053	C3	G. arboreum	230	8.8	23916.6	nucl
GB_A02G1888	C3	G. barbadense	248	8.97	25615.4	nucl
GH_A02G1855	C3	G. hirsutum	248	8.97	25615.4	nucl
Ga02G0218	C3	G. arboreum	248	8.97	25615.4	nucl
Gorai.003G021000	C3	G. raimondii	247	9.05	25546.3	nucl
GB_D03G0193	C3	G. barbadense	249	9.05	25738.5	nucl
GH_D03G0202	C3	G. hirsutum	251	9.05	25946.7	nucl
GB_D12G0700	C3	G. barbadense	233	8.44	24108.9	mito
GH_D12G0699	C3	G. hirsutum	233	8.44	24123.9	mito
Gorai.008G071900	C3	G. raimondii	233	8.44	24141.9	mito
Ga12G2358	C3	G. arboreum	233	8.5	24077.8	mito
GB_A12G0718	C3	G. barbadense	233	8.5	24077.8	mito
GH_A12G0690	C3	G. hirsutum	233	8.5	24090.8	mito
GB_D10G1018	C2	G. barbadense	321	8.95	34313.9	nucl
GH_D10G1027	C2	G. hirsutum	321	8.95	34313.9	nucl
Gorai.011G104200	C2	G. raimondii	323	8.8	34589.2	nucl
GB_A10G0972	C2	G. barbadense	317	8.95	34044.7	nucl
GH_A10G0936	C2	G. hirsutum	316	8.95	33897.5	nucl
Ga10G2054	C2	G. arboreum	292	9.24	31615.1	nucl
GH_A12G0700	C2	G. hirsutum	339	9.18	35843.6	nucl
GB_A12G0728	C2	G. barbadense	390	9.52	42203.3	nucl
Ga12G2347	C2	G. arboreum	339	9.07	35890.6	nucl
Gorai.008G072900	C2	G. raimondii	346	9.28	36493.2	nucl
GB_D12G0708	C2	G. barbadense	346	9.27	36592.4	nucl
GH_D12G0707	C2	G. hirsutum	345	9.18	36464.2	nucl
Ga12G0315	C1	G. arboreum	218	5.91	24342.9	nucl
GB_A12G2774	C1	G. barbadense	218	5.91	24328.8	nucl
GH_A12G2675	C1	G. hirsutum	218	5.91	24340.9	nucl
Gorai.008G267000	C1	G. raimondii	217	6.44	24074.6	nucl
GB_D12G2781	C1	G. barbadense	217	6.44	24139.7	nucl
GH_D12G2701	C1	G. hirsutum	217	6.44	24167.7	nucl
GB_D07G1496	C1	G. barbadense	288	9.04	31421.9	nucl
Gorai.001G153300	C1	G. raimondii	285	9.2	31174.7	nucl
Ga07G1499	C1	G. arboreum	286	9.2	31277.8	nucl
GB_A07G1479	C1	G. barbadense	280	9.2	30764.3	nucl
GH_A07G1480	C1	G. hirsutum	285	9.2	31186.7	nucl
GH_D07G1477	C1	G. hirsutum	285	9.2	31146.6	nucl
Gorai.008G126800	C1	G. raimondii	272	8.8	29920.9	nucl
GB_A12G1367	C1	G. barbadense	270	8.81	29668.7	nucl
GH_A12G1297	C1	G. hirsutum	272	8.81	29828.8	nucl
GB_D12G1361	C1	G. barbadense	275	8.8	30266.3	nucl
GH_D12G1316	C1	G. hirsutum	273	8.8	30064.1	nucl
GB_D08G1235	C1	G. barbadense	270	9.03	29994.4	nucl
GH_D08G1191	C1	G. hirsutum	270	9.03	29994.4	nucl
Gorai.004G122800	C1	G. raimondii	270	8.9	29969.4	nucl
GB_A08G1245	C1	G. barbadense	271	8.9	29881.3	nucl
GH_A08G1171	C1	G. hirsutum	258	8.92	28439.7	nucl
GB_A09G2155	C1	G. barbadense	248	8.02	27860.5	chlo
GH_A09G2043	C1	G. hirsutum	246	6.73	27566.1	nucl
Ga09G2115	C1	G. arboreum	243	8.51	27256.9	chlo
Gorai.006G206100	C1	G. raimondii	247	8.79	27564.1	nucl
GB_D09G2001	C1	G. barbadense	246	8.79	27438	nucl
GH_D09G1986	C1	G. hirsutum	246	8.79	27438	nucl
Ga01G1813	C1	G. arboreum	251	8.85	27811.1	nucl
GB_A02G1089	C1	G. barbadense	251	8.85	27825.1	nucl
GH_A02G1075	C1	G. hirsutum	251	8.85	27827.1	nucl
GB_D03G0992	C1	G. barbadense	251	8.63	27885.2	nucl
GH_D03G0979	C1	G. hirsutum	251	8.63	27915.2	nucl
Gorai.003G076400	C1	G. raimondii	240	8.8	26698.9	nucl
Gorai.008G256800	C1	G. raimondii	290	8.61	31895.6	nucl
GB_D12G2681	C1	G. barbadense	287	8.78	31446.2	nucl
GH_D12G2597	C1	G. hirsutum	287	8.78	31446.2	nucl
GH_A12G2579	C1	G. hirsutum	287	8.78	31450.2	nucl
Ga12G0412	C1	G. arboreum	287	8.78	31436.1	nucl
GB_A12G2676	C1	G. barbadense	287	8.78	31436.1	nucl
GB_A01G2286	B	G. barbadense	245	5.84	27375.2	nucl
GH_A01G2184	B	G. hirsutum	245	5.84	27363.1	nucl
Ga02G1513	B	G. arboreum	245	5.61	27253.9	nucl
Gorai.002G234700	B	G. raimondii	245	6.21	27367.2	nucl
GB_D01G2370	B	G. barbadense	245	5.97	27397.2	nucl
GH_D01G2267	B	G. hirsutum	245	5.97	27397.2	nucl
GB_A09G1619	B	G. barbadense	278	5.04	30999	nucl
GH_A09G1497	B	G. hirsutum	278	5.04	30999	nucl
Ga09G1525	B	G. arboreum	278	5.04	31015	nucl
Gorai.006G148800	B	G. raimondii	277	4.87	30729.7	nucl
GB_D09G1465	B	G. barbadense	291	4.86	32355.6	nucl
GH_D09G1450	B	G. hirsutum	291	4.86	32355.6	nucl
Ga03G0770	B	G. arboreum	261	4.78	29500.8	nucl
GB_A02G0699	B	G. barbadense	261	4.78	29500.8	nucl
GH_A02G0706	B	G. hirsutum	261	4.9	29522.8	nucl
Gorai.005G081000	B	G. raimondii	261	4.96	29469.8	nucl
GB_D02G0748	B	G. barbadense	261	4.96	29435.8	nucl
GH_D02G0721	B	G. hirsutum	261	4.96	29435.8	nucl
Ga05G2555	B	G. arboreum	299	4.82	33428.1	nucl
GB_A05G2455	B	G. barbadense	299	4.82	33428.1	nucl
GH_A05G2422	B	G. hirsutum	299	4.82	33459.1	nucl
Gorai.009G252800	B	G. raimondii	299	4.77	33474.2	nucl
GB_D05G2458	B	G. barbadense	299	4.95	33498.2	nucl
GH_D05G2440	B	G. hirsutum	299	4.95	33498.2	nucl
GH_D09G0153	A	G. hirsutum	190	6.44	21476	nucl
GB_A05G1577	A	G. barbadense	185	8.81	20577.3	nucl
GH_A05G1558	A	G. hirsutum	185	8.81	20577.3	nucl
Ga05G1653	A	G. arboreum	185	8.81	20630.4	cyto
GB_D05G1598	A	G. barbadense	185	8.86	20666.3	nucl
Gorai.009G162500	A	G. raimondii	185	8.86	20650.3	nucl
GH_D05G1586	A	G. hirsutum	164	9.56	18318.9	cyto
Ga10G2688	A	G. arboreum	169	9.35	18986.6	chlo
GH_A10G0388	A	G. hirsutum	169	9.35	18986.6	chlo
GB_A10G0385	A	G. barbadense	183	9.15	20627.4	cyto
Gorai.011G040200	A	G. raimondii	169	9.46	18966.6	chlo
GB_D10G0388	A	G. barbadense	201	9.68	22677.1	chlo
GH_D10G0406	A	G. hirsutum	169	9.35	18990.6	chlo
Ga06G1610	A	G. arboreum	167	9.3	18453	chlo
GH_A06G1506	A	G. hirsutum	167	9.3	18453	chlo
GB_A06G1542	A	G. barbadense	167	9.05	18454	chlo
GH_D06G1547	A	G. hirsutum	167	9.3	18475.1	nucl
GB_D06G1600	A	G. barbadense	167	9.3	18493.1	nucl
Gorai.010G159300	A	G. raimondii	167	9.3	18493.1	nucl
Ga08G2566	A	G. arboreum	480	6.13	52277.7	nucl
GB_A08G2595	A	G. barbadense	480	5.99	52263.6	nucl
GH_A08G2481	A	G. hirsutum	483	6.29	52668.2	nucl
Gorai.004G252700	A	G. raimondii	479	5.98	52122.4	nucl
GB_D08G2589	A	G. barbadense	480	6.12	52136.5	nucl
GH_D08G2489	A	G. hirsutum	480	6.12	52136.5	nucl
GB_A11G2584	A	G. barbadense	471	7.75	50741.1	nucl
GH_A11G2519	A	G. hirsutum	471	7.75	50757.1	nucl
Ga11G1343	A	G. arboreum	459	7.77	49466.6	nucl
Gorai.007G253500	A	G. raimondii	471	7.41	50775.1	nucl
GB_D11G2607	A	G. barbadense	470	7.03	50702	nucl
GH_D11G2575	A	G. hirsutum	472	6.66	50850.2	nucl
GB_A12G1918	A	G. barbadense	364	8.9	40138.6	nucl
GH_A12G1838	A	G. hirsutum	364	8.99	40225.7	nucl
Ga12G1193	A	G. arboreum	364	8.89	40126.6	nucl
Gorai.008G180400	A	G. raimondii	362	9.05	39700.1	nucl
GB_D12G1903	A	G. barbadense	362	9.05	39658	nucl
GH_D12G1834	A	G. hirsutum	362	9.13	39727.1	nucl
GB_A04G1812	A	G. barbadense	284	8.87	32004.8	nucl
GH_A04G1763	A	G. hirsutum	284	8.87	32004.8	nucl
Gorai.012G186900	A	G. raimondii	284	8.95	31796.7	nucl
GB_D04G2202	A	G. barbadense	284	8.75	31877.8	nucl
GH_D04G2112	A	G. hirsutum	284	8.75	31877.8	nucl
GB_A12G2053	A	G. barbadense	507	5.32	55309.8	nucl
GH_A12G1967	A	G. hirsutum	508	5.38	55389	nucl
Ga12G1056	A	G. arboreum	504	5.38	54845.3	nucl
Gorai.008G193700	A	G. raimondii	503	5.27	54794.3	nucl
GB_D12G2044	A	G. barbadense	504	5.17	54825.3	nucl
GH_D12G1965	A	G. hirsutum	504	5.12	54850.3	nucl
Ga09G0122	A	G. arboreum	458	5.99	51352.1	nucl
GB_A09G0171	A	G. barbadense	458	6.24	51339.1	nucl
GH_A09G0145	A	G. hirsutum	458	6.39	51387.2	nucl
GB_D09G0147	A	G. barbadense	458	6.24	51243	nucl
Gorai.006G015500	A	G. raimondii	458	6.24	51183.9	nucl
Ga11G3347	A	G. arboreum	498	6.73	54158	nucl
GH_A11G0718	A	G. hirsutum	510	5.75	55381.2	nucl
GB_A11G0733	A	G. barbadense	543	5.53	59589	nucl
GH_D11G0751	A	G. hirsutum	492	5.8	53615.9	nucl
GB_D11G0756	A	G. barbadense	492	5.8	53618.9	nucl
Gorai.007G079300	A	G. raimondii	515	5.63	55911.5	nucl
